# Supplementary material for: The association between sedentary behaviour and risk of anxiety: a systematic review
Source: BMC Public Health. 2015 Jun 19;15:513. doi: 10.1186/s12889-015-1843-x (PMC4474345; doi:10.1186/s12889-015-1843-x)
Supplement: Additional file 1:Table S2. — Methodological quality assessment checklist for observational studies. [file 12889_2015_1843_MOESM1_ESM.xlsx]

## Sheet: Sheet2
Table 2. Methodological quality assessment checklist for observational studies
author	selection bias (all studies)			study design (all studies)						confounders (1 for Ivs only; 2 for all studies)			data collection methods (for all studies)			withdrawals & dropouts (1 for IVs only; 2 for all studies)			analyses (1&4 for IVs only; 2&3 for all studies)				global rating for this paper (obs)
	representative sample?	% agreeing to participate	overall section rating	study design	was study randomised?	description of randomisation?	appropriate randomisation method?	sample size adequately powered?	overall section rating	were there important diffs b/t groups prior to the IV?	if yes, percent of relevant confounders that were controlled?	overall section rating	data collection tools valid?	data collection tools reliable?	overall section rating	withdrawals & drop-outs reported?	% of participants completing the study	overall section rating	unit of allocation?	unit of analysis?	appropriate statistical methods?	analysis performed by IV allocation status rather than the actual IV received?	1: strong 2: moderate 3: weak
	1: very likely 2: somewhat likely 3: not likely 4: can't tell	1: 80-100% 2: 60-79% 3: <60^ 4: NA 5: Can't tell	1: strong 2: moderate 3: weak		yes or no	yes or no	yes or no	yes or no	1: strong 2: moderate 3: weak	1: yes 2: no 3: can't tell	1: 80-100% 2: 60-79% 3: <60% 4: can't tell	1: strong 2: moderate 3: weak	1: yes (if both valid) 2: no 3: can't tell or one yes/one no*	1: yes (if both reliable) 2: no 3: can't tell or one yes/one no*	1: strong 2: moderate 3: weak	1: yes 2: no 3: can't tell	1: 80-100% 2: 60-79% 3: <60% 4: can't tell	1: strong 2: moderate 3: weak	1: community 2: organisation/ institution 3: practice/office 4: individual	1: community 2: organisation/ institution 3: practice/office 4: individual	1: yes 2: no 3: can't tell	1: yes 2: no 3: can't tell
Cao et al. 2011	1	1	1	cross sectional	yes	no	n/a	yes	2	n/a	1	1	3*	3*	2	n/a	1	1	n/a	4	1	n/a	1
de Wit et al. 2011	2	3	3	cross sectional	no	n/a	n/a	yes	2	n/a	1	1	3*	3*	2	n/a	3	3	n/a	4	1	n/a	3
Granner et al. 2010	2	3	3	cross sectional	yes	yes	yes	yes	2	n/a	1	1	2	2	3	n/a	3	3	n/a	4	1	n/a	3
Griffiths et al. 2010	2	5	2	cross sectional	no	n/a	n/a	yes	3	n/a	1	1	3*	3*	2	n/a	2	2	n/a	4	1	n/a	2
Kilpatrick et al. 2013	1	3	2	cross sectional	yes	yes	yes	yes	2	n/a	2	2	1	1	1	n/a	3	3	n/a	4	1	n/a	2
Sanchez-Villegas et al. 2008	1	5	1	cross sectional	no	n/a	n/a	yes	3	n/a	1	1	3*	3	2	n/a	1	1	n/a	4	1	n/a	2
Sloan et al. 2013	1	5	1	cross sectional	yes	yes	yes	yes	2	n/a	1	1	1	3*	1	n/a	3	3	n/a	4	1	n/a	2
Uijtdewilligen et al. 2011	2	5	2	cohort	no	n/a	n/a	yes	2	n/a	4	3	1	1	1	n/a	3	3	n/a	4	1	n/a	3
Rebar et al. 2014	1	3	2	cross sectional	yes	yes	yes	yes	1	n/a	1	1	1	1	1	n/a	3	3	n/a	4	1	n/a	2
